# Supplementary material for: Antibody-oligonucleotide conjugates: an emerging modality for precision RNA therapeutics
Source: Antib Ther. 2026 Apr 29;9(3):273–92. doi: 10.1093/abt/tbag022 (PMC13317746; doi:10.1093/abt/tbag022)
Supplement: tbag022_Supplementary_Data [file tbag022_supplementary_data.zip]

Archive with 3 entries (3 files):
- 1 - Publication License Mar-29-2026.pdf
- 2 - Publication License Mar-29-2026.pdf
- 3 - Publication License Mar-29-2026.pdf
